# Supplementary material for: Psychometric Properties and Normative Data Using Item Response Theory Approach for Three Neuropsychological Tests in Waranka Children Population
Source: Healthcare (Basel). 2025 Feb 15;13(4):423. doi: 10.3390/healthcare13040423 (PMC11855604; doi:10.3390/healthcare13040423)
Supplement: Supplementary file 1 [file healthcare-13-00423-s001.zip]

Archive with 1 entries (1 files):
- healthcare-3396822-supplementary.pdf
